# Supplementary material for: Targeting cardiomyocyte ADAM10 ectodomain shedding promotes survival early after myocardial infarction
Source: Nat Commun. 2022 Dec 10;13:7648. doi: 10.1038/s41467-022-35331-0 (PMC9741599; doi:10.1038/s41467-022-35331-0)
Supplement: Supplementary file 4 — Source Data [file 41467_2022_35331_MOESM4_ESM.xlsx]

## Sheet: Fig. 1b
	Raw values
		Sham					MI
	ADAM8	1.34918	1.17105	1.14525	0.797315	0.537205	1.27531	1.62321	1.93905	1.53136	0.7704
	ADAM10	1.10376	0.995828	0.599427	1.10621	1.19478	1.97678	2.77294	2.80593	3.37513	1.11729
	ADAM12	0.953142	0.970108	1.07675	1.05057	0.949429	0.745728	1.18943	1.19487	1.81696	1.43791
	ADAM17	0.931158	1.07397	1.2252	0.852242	0.917431	1.24395	0.576619	0.660773	1.31547	1.30449
	ADAM19	1.1993	0.967697	0.972731	0.856807	1.00347	0.861079	1.48662	1.14263	1.41816	0.832434
	Mann-Whitney test Sham vs MI
		P value
	ADAM8	0.150794
	ADAM10	0.015873
	ADAM12	0.150794
	ADAM17	0.690476
	ADAM19	0.690476

## Sheet: Fig. 1d
	Raw data
	NPPA	ADAM10
	0.58558	2.59214
	0.25495	1.79277
	0.16246	1.20905
	0.20612	1
	0.05619	3.91088
	0.08996	1.73999
	0.4904	3.99823
	3.12809	18.6258
	0.32797	2.50897
	R squared	0.9516
	Sy.x	1.301
	F	137.5
	DFn, DFd	1, 7
	P value	<0,0001

## Sheet: Fig. 1e
	Raw data
	NPPB	ADAM10
	2.14595	2.59214
	0.22855	1.79277
	0.53192	1.20905
	1	1
	1.03758	3.91088
	4.59857	11.1113
	0.42435	1.73999
	2.03962	3.99823
	1.81611	2.50897
	R squared	0.8172
	Sy.x	1.421
	F	31.29
	DFn, DFd	1, 7
	P value	0.0008

## Sheet: Fig. 1g
	Raw values
	Sham	MI
	0.482122	4.57196
	1.1741	4.08529
	1.34377	2.33439
	0.929927	2.7905
	1.02456	1.20071
	1.04551	1.54973
	Unpaired two-tailed t test Sham vs. MI
	P value	0.011

## Sheet: Fig. 1h
	Raw values
		Sham				MI
	CM	46.9	69.87	77.76	70.97	81.07	90.61	84.6		91.64
	FB	28.35	16.98	21.46	20.74	11.72	19	26.23	7.9	15.19
	EC	100	99.74	97.66	100	100	99.5	100		100
	IC	2.14	11.96	11.71	10.12	12.19	11.36	8.26	5.42	10.05
	Mann-Whitney test Sham vs MI
		P value
	CM	0.028571
	FB	0.190476
	EC	0.714286
	IC	0.904762

## Sheet: Fig. 2b
	Raw data
	Day	DMSO	ADAM10i
	1	1
	2	1
	2	1
	3	1
	3	1
	3	1
	3	1
	4	1
	4	1
	5	1	1
	5		1
	6		1
	6		1
	6		1
	8		1
	28	0	0
	28	0	0
	28	0	0
	28	0	0
	28	0	0
	28	0	0
	28	0	0
	28	0	0
	28	0	0
	28	0	0
	28	0	0
	28	0	0
	28	0	0
	28	0	0
	28		0
	28		0
	28		0
	28		0
	28		0
	Gehan-Breslow-Wilcoxon test
	Chi square	3.97
	df	1
	P value	0.0463

## Sheet: Fig. 2c
	Fractional area shortening					Ejection fraction					Left ventricular internal diameter, systole
	Raw data					Raw data					Raw data
	Sham	DMSO	A10i			Sham	DMSO	A10i			Sham	DMSO	A10i
	65.344	18.2764	27.48			69.385	19.5342	32.623			2.243	3.265	3.879
	62.026	19.8531	31.1814			67.892	22.812	36.5793			2.224	3.983	3.482
	43.805	16.8578	30.7646			49.786	18.677	38.7729			2.746	3.972	3.555
	62.952	15.3433	28.7249			68.597	16.4547	32.9371			2.299	4.161	3.698
	64.521	25.6633	22.9712			68.641	30.2041	29.4256			2.452	3.442	4.194
	Tukey's multiple comparisons test					Tukey's multiple comparisons test					Tukey's multiple comparisons test
			Adjusted P Value					Adjusted P Value					Adjusted P Value
	Sham vs. DMSO		<0,0001			Sham vs. DMSO		<0,0001			Sham vs. DMSO		<0,0001
	Sham vs. A10i		<0,0001			Sham vs. A10i		<0,0001			Sham vs. A10i		<0,0001
	DMSO vs. A10i		0.0821			DMSO vs. A10i		0.0186			DMSO vs. A10i		0.9999

## Sheet: Fig. 2d
	Fractional area shortening					Ejection fraction					Left ventricular internal diameter, systole
	Raw data					Raw data					Raw data
	Sham	DMSO	A10i			Sham	DMSO	A10i			Sham	DMSO	A10i
	43.2367	41.658	28.596			49.2166	46.169	34.79			3.383	2.625	4.594
	56.0999	9.827	59.988			61.9962	15.244	63.083			2.391	3.399	2.677
	60.441	5.478	56.684			64.6641	10.023	60.833			2.462	5.5	2.822
	57.9759	11.916	41.336			62.0623	17.913	45.183			2.324	6.524	3.774
	63.378	24.914	16.985			67.7977	26.976	23.383			2.155	3.127	4.574
	57.6923	20.011	60.963			63.6841	21.261	65.689			2.858	5.161	2.627
	39.7932		54.576			45.7768		56.179			2.757		3.028
	47.6974					56.97					3.116
	52.1359					55.5279					3.192
	54.4359					60.2714					2.452
	Tukey's multiple comparisons test					Tukey's multiple comparisons test					Tukey's multiple comparisons test
			Adjusted P Value					Adjusted P Value					Adjusted P Value
	Sham vs. DMSO		0.0001			Sham vs. DMSO		<0,0001			Sham vs. DMSO		0.0074
	Sham vs. A10i		0.4426			Sham vs. A10i		<0,0001			Sham vs. A10i		0.2849
	DMSO vs. A10i		0.003			DMSO vs. A10i		0.0186			DMSO vs. A10i		0.1995

## Sheet: Fig. 2e
	Fractional area shortening					Ejection fraction					Left ventricular internal diameter, systole
	Raw data					Raw data					Raw data
	Sham	DMSO	A10i			Sham	DMSO	A10i			Sham	DMSO	A10i
	60.3809	19.6742	33.1562			62.7218	24.8935	37.8517			2.658	3.375	3.596
	66.3775	13.272	48.6691			65.0885	17.0547	52.8945			1.958	6.495	3.449
	48.43	30.68	54.1128			52.183	15.5731	58.4275			2.969	4.392	2.673
	48.624	12.36	39.4706			54.839	13.583	44.8579			2.852	5.994	4.185
	63.474	13.162	39.6085			66.648	21.9699	43.6223			2.363	6.763	4.201
	56.377		47.5496			60.376		53.0916			2.678		2.941
	40.799		37.4324			44.949		40.9751			3.106		4.095
	50.165		42.1913			55.01		46.5713			2.852
	57.595					27.3378					3.516
	Tukey's multiple comparisons test					Tukey's multiple comparisons test					Tukey's multiple comparisons test
			Adjusted P Value					Adjusted P Value					Adjusted P Value
	Sham vs. DMSO		<0,0001			Sham vs. DMSO		<0,0001			Sham vs. DMSO		<0,0001
	Sham vs. A10i		0.0125			Sham vs. A10i		0.1908			Sham vs. A10i		0.1337
	DMSO vs. A10i		<0,0001			DMSO vs. A10i		<0,0001			DMSO vs. A10i		0.0031

## Sheet: Fig. 2h
	Raw data
	DMSO	A10i
	34.307	24.258
	33.567	11.101
	36.172	9.35
	21.686	11.501
	14.383	23.686
		7.522
		24.584
		15.906
	Unpaired two-tailed t test
	P value	0.0246

[truncated: 47 more sheets: Fig. 3a, Fig. 3b, Fig. 3c, Fig. 3d, Fig. 3g, Fig. 3h, Fig. 3i, Fig. 3j, Fig. 3k, Fig. 3l, Fig. 3m, Fig. 4b, Fig. 4c, Fig. 4e, Fig. 4f, Fig. 5b, Fig. 5c, Fig. 5d, Fig. 5e, Fig. 5f …]
